# Supplementary material for: Brodifacoum Levels and Biomarkers in Coastal Fish Species following a Rodent Eradication in an Italian Marine Protected Area: Preliminary Results
Source: Life (Basel). 2023 Feb 2;13(2):415. doi: 10.3390/life13020415 (PMC9966337; doi:10.3390/life13020415)
Supplement: Supplementary file 1 [file life-13-00415-s001.zip]

Archive with 1 entries (1 files):
- life-2141389-supplementary.pdf
